# Supplementary material for: The Toxoplasma gondii F-Box Protein L2 Functions as a Repressor of Stage Specific Gene Expression
Source: PLoS Pathog. 2024 May 30;20(5):e1012269. doi: 10.1371/journal.ppat.1012269 (PMC11166348; doi:10.1371/journal.ppat.1012269)
Supplement: S3 Table — (XLSX) [file ppat.1012269.s012.xlsx]

## Sheet: Sheet1
	Antibody	clone	Source	item #	Dilution
	Rat anti-IMC3	Polyclonal	Dr. Marc-Jan Gubbels, Boston College	N/A	1:3000 for immunofluorescence and for Western blot
	Rabbit anti-TgCentrin1	Polyclonal	Dr. Marc-Jan Gubbels, Boston College	N/A	1:1000 for immunofluorescence and for Western blot
	mouse mab anti-acetylated tubulin	6-11B-1	Sigma	T7451	1:2000 for immunofluorescence and for Western blot
	Rabbit mab anti-HA	C29F4	Cell Signaling	3724S	1:1000 for immunofluorescence and for Western blot. 7 ug for immunoprecipitation
	Mouse mab anti-HA	12CA5	Sigma	11583816001	1:1000 for immunofluorescence and for Western blot
	Rabbit anti-SKP1	UOK75	Dr. Christophher West, University of Georgia	N/A	1:1000 for Western blot
	Mouse mab anti Toxoplasma SAG1	D61S	Thermo Fisher Scientific	catalog number MA518268	1:1000 for immunofluorescence and for Western blot
	Moue anti Histone H3	1B1B2	Cell Signaling	14269	1:1000 for immunofluorescence and for Western blot
	Mouse anti Atrx1	11G8	Dr. Zhicheng Dou, Clemson university	N/A	1:1000 for immunofluorescence
	Rabbit anti GRA80	Polyclonal	Dr. Hakimi Mohamed-ali, Université Grenoble Alpes	N/A	1:1000 for immunofluorescence
	Rabbit anti ROP26	Polyclonal	Dr. Hakimi Mohamed-ali, Université Grenoble Alpes	N/A	1:1000 for immunofluorescence
	Rabbit anti MORC	Polyclonal	Dr. Hakimi Mohamed-ali, Université Grenoble Alpes	N/A	1:1000 for immunofluorescence
	Rabbit anti HDAC3	Polyclonal	Dr. Hakimi Mohamed-ali, Université Grenoble Alpes	N/A	1:1000 for immunofluorescence
